# Supplementary material for: Estimation of the Difference in Colistin Plasma Levels in Critically Ill Patients with Favorable or Unfavorable Clinical Outcomes
Source: Pharmaceutics. 2021 Oct 6;13(10):1630. doi: 10.3390/pharmaceutics13101630 (PMC8540821; doi:10.3390/pharmaceutics13101630)
Supplement: Supplementary file 1 [file pharmaceutics-13-01630-s001.zip]

Archive with 3 entries (3 files):
- Supplementary Materials File S1 Analytical methodology for quantification of Colistin in Plasma .pdf
- Supplementary Materials File S2 Description of Clinical Scales.pdf
- Supplementary Materials File S3 Statistical analysis.pdf
